# Supplementary material for: Investigation of Metabolic Resistance to Soybean Aphid (Aphis glycines Matsumura) Feeding in Soybean Cultivars
Source: Insects. 2022 Apr 5;13(4):356. doi: 10.3390/insects13040356 (PMC9025248; doi:10.3390/insects13040356)
Supplement: Supplementary file 1 [file insects-13-00356-s001.zip]

Archive with 1 entries (1 files):
- insects-1621905-supplementary.pdf
